# Supplementary material for: 30 Days Wild: Development and Evaluation of a Large-Scale Nature Engagement Campaign to Improve Well-Being
Source: PLoS One. 2016 Feb 18;11(2):e0149777. doi: 10.1371/journal.pone.0149777 (PMC4758721; doi:10.1371/journal.pone.0149777)
Supplement: S1 File — (CSV) [file pone.0149777.s001.csv]

Age	Gender	INSPost	ConsPost	HealthPost	HappyPost	INSPre	ConsPre	HealthPre	HappyPre	INSCh	ConsCh	HealthCh	HappyCh
37	Female	40	4	3	7	40	4	2	8	0	0	1	-1
27	Female	40	3	3	8	20	1	3	6	20	2	0	2
46	Female	40	0	4	8	40	1	4	7	0	-1	0	1
53	Female	40	5	3	8	80	5	3	8	-40	0	0	0
29	Female	20	2	5	8	0	2	5	7	20	0	0	1
31	Female	60	3	5	7	60	3	4	7	0	0	1	0
40	Female	60	4	4	10	80	3	3	10	-20	1	1	0
48	Female	40	4	4	8	60	3	4	8	-20	1	0	0
34	Female	40	3	5	10	20	2	5	9	20	1	0	1
55	Male	80	5	4	8	60	5	4	8	20	0	0	0
38	Female	80	4	4	8	20	4	4	8	60	0	0	0
47	Female	60	1	4	9	60	3	4	8	0	-2	0	1
60	Female	80	4	1	7	60	4	1	6	20	0	0	1
41	Female	40	2	3	8	40	2	3	8	0	0	0	0
33	Male	100	5	3	9	100	5	4	10	0	0	-1	-1
25	Female	40	3	4	7	20	1	4	6	20	2	0	1
52	Male	100	5	4	10	100	5	3	9	0	0	1	1
34	Female	40	3	4	6	20	1	3	4	20	2	1	2
67	Female	40	4	2	6	60	4	2	5	-20	0	0	1
41	Female	40	3	3	6	60	3	3	4	-20	0	0	2
40	Female	60	2	3	6	40	2	3	5	20	0	0	1
61	Male	40	3	4	8	60	3	4	7	-20	0	0	1
43	Male	40	4	4	9	60	3	4	8	-20	1	0	1
38	Female	40	4	2	3	40	4	1	2	0	0	1	1
47	Female	60	4	3	7	60	4	3	7	0	0	0	0
24	Female	60	4	5	9	20	4	3	8	40	0	2	1
39	Male	40	5	4	8	60	5	4	7	-20	0	0	1
45	Male	100	2	4	8	80	2	4	8	20	0	0	0
52	Female	80	4	3	8	80	3	3	6	0	1	0	2
33	Female	40	3	5	10	60	3	4	10	-20	0	1	0
42	Female	20	5	5	5	20	5	4	8	0	0	1	-3
34	Female	40	2	3	7	20	2	1	4	20	0	2	3
31	Female	40	4	4	9	20	4	4	7	20	0	0	2
46	Female	100	5	5	10	60	4	4	10	40	1	1	0
22	Female	60	5	4	9	60	5	5	8	0	0	-1	1
68	Male	40	3	3	9	40	3	2	10	0	0	1	-1
24	Female	100	5	3	5	80	5	2	5	20	0	1	0
39	Female	40	4	4	9	40	4	4	8	0	0	0	1
33	Female	60	4	3	7	60	4	3	6	0	0	0	1
19	Male	100	2	2	4	80	3	3	5	20	-1	-1	-1
51	Female	40	5	5	9	40	4	4	9	0	1	1	0
28	Female	60	3	3	7	80	4	3	7	-20	-1	0	0
49	Male	80	4	4	9	60	4	4	9	20	0	0	0
44	Female	60	4	3	6	0	3	3	2	60	1	0	4
56	Female	60	4	3	4	60	4	3	4	0	0	0	0
29	Female	60	5	4	7	60	5	4	7	0	0	0	0
43	Female	80	3	3	8	60	4	2	6	20	-1	1	2
28	Female	40	4	4	7	20	4	3	7	20	0	1	0
23	Female	80	5	3	9	80	3	3	6	0	2	0	3
33	Female	100	5	4	10	60	5	3	10	40	0	1	0
23	Female	100	3	4	8	40	2	2	5	60	1	2	3
45	Female	60	2	5	10	60	2	4	8	0	0	1	2
58	Female	0	4	3	8	60	3	3	7	-60	1	0	1
53	Female	20	5	3	7	20	5	3	7	0	0	0	0
43	Female	60	4	4	9	40	4	3	8	20	0	1	1
35	Female	40	5	3	8	100	3	4	8	-60	2	-1	0
44	Male	80	4	4	9	40	4	3	6	40	0	1	3
53	Female	40	3	5	9	40	2	4	8	0	1	1	1
52	Female	60	4	5	8	60	5	5	10	0	-1	0	-2
42	Female	100	4	4	5	40	4	5	6	60	0	-1	-1
45	Female	60	4	4	10	40	2	3	8	20	2	1	2
56	Female	60	1	4	6	40	2	4	5	20	-1	0	1
34	Female	60	2	4	9	40	2	3	6	20	0	1	3
53	Female	60	4	4	7	40	3	4	7	20	1	0	0
57	Female	60	4	4	7	60	4	3	6	0	0	1	1
32	Female	80	3	5	10	60	3	5	9	20	0	0	1
63	Female	80	4	5	9	80	5	5	8	0	-1	0	1
53	Female	60	3	4	7	40	3	4	7	20	0	0	0
42	Female	60	3	4	8	20	2	5	6	40	1	-1	2
42	Female	20	3	2	7	20	3	3	6	0	0	-1	1
43	Female	40	2	5	8	40	2	5	9	0	0	0	-1
34	Female	40	5	3	6	60	5	3	6	-20	0	0	0
59	Female	60	5	5	7	60	5	5	8	0	0	0	-1
31	Female	60	3	3	5	60	3	3	4	0	0	0	1
41	Female	100	4	3	7	100	4	3	7	0	0	0	0
49	Male	60	5	3	10	60	4	3	9	0	1	0	1
60	Male	40	4	2	6	60	5	2	7	-20	-1	0	-1
42	Female	80	2	3	8	40	2	3	7	40	0	0	1
36	Female	40	4	4	9	40	3	5	10	0	1	-1	-1
56	Female	60	3	4	9	60	3	3	8	0	0	1	1
36	Female	100	4	1	9	60	4	1	9	40	0	0	0
21	Female	0	4	3	8	40	3	3	7	-40	1	0	1
39	Female	80	4	5	8	40	4	4	7	40	0	1	1
52	Female	100	3	3	6	100	3	4	7	0	0	-1	-1
34	Female	80	4	4	8	80	4	3	7	0	0	1	1
35	Female	80	3	4	10	80	2	4	9	0	1	0	1
42	Female	80	5	4	7	40	4	3	7	40	1	1	0
55	Male	40	5	2	7	100	4	2	7	-60	1	0	0
27	Female	40	3	4	8	40	3	4	8	0	0	0	0
52	Male	80	3	5	8	80	4	5	8	0	-1	0	0
48	Female	60	3	2	8	60	3	2	8	0	0	0	0
64	Female	100	2	4	10	20	2	3	8	80	0	1	2
30	Female	60	3	4	8	60	3	4	5	0	0	0	3
54	Female	60	4	5	8	40	4	5	9	20	0	0	-1
49	Female	60	2	2	9	80	2	1	10	-20	0	1	-1
53	Male	60	1	3	8	60	1	2	8	0	0	1	0
31	Female	60	4	3	6	40	5	3	5	20	-1	0	1
64	Female	60	5	4	9	60	5	4	8	0	0	0	1
62	Female	40	3	5	8	80	2	5	8	-40	1	0	0
32	Female	40	4	5	10	40	4	5	10	0	0	0	0
29	Female	60	3	5	9	60	2	4	7	0	1	1	2
31	Female	60	3	4	8	40	3	3	5	20	0	1	3
31	Female	60	3	3	8	20	3	2	5	40	0	1	3
45	Female	60	3	4	8	40	2	4	8	20	1	0	0
73	Female	60	4	4	8	100	5	5	10	-40	-1	-1	-2
54	Male	100	5	3	5	60	5	3	5	40	0	0	0
66	Male	100	5	5	10	100	3	5	10	0	2	0	0
52	Female	60	5	5	8	100	5	5	9	-40	0	0	-1
61	Female	40	4	4	8	60	4	4	9	-20	0	0	-1
42	Female	40	3	4	7	40	3	5	8	0	0	-1	-1
42	Female	40	2	5	7	20	1	4	7	20	1	1	0
60	Male	40	4	3	9	20	4	3	6	20	0	0	3
45	Female	60	3	5	8	20	2	4	8	40	1	1	0
36	Female	80	4	4	8	60	3	4	8	20	1	0	0
49	Female	40	5	1	4	40	4	2	3	0	1	-1	1
33	Female	40	3	4	8	40	1	3	8	0	2	1	0
41	Female	60	4	4	7	60	4	5	6	0	0	-1	1
45	Female	60	4	4	7	60	5	4	8	0	-1	0	-1
52	Male	80	4	4	9	40	4	4	8	40	0	0	1
36	Female	60	5	4	8	100	5	5	7	-40	0	-1	1
51	Female	60	4	4	7	60	4	4	7	0	0	0	0
31	Female	100	4	5	8	80	4	5	7	20	0	0	1
63	Female	100	5	3	8	80	4	2	9	20	1	1	-1
71	Female	40	4	4	9	40	4	4	9	0	0	0	0
54	Female	80	4	4	9	80	4	3	8	0	0	1	1
29	Male	80	5	5	8	80	5	5	8	0	0	0	0
47	Female	60	5	4	7	40	4	4	7	20	1	0	0
58	Female	100	4	4	10	80	4	3	8	20	0	1	2
45	Female	60	4	4	9	60	4	5	8	0	0	-1	1
34	Female	40	3	3	8	20	2	3	8	20	1	0	0
34	Female	60	4	4	9	80	4	5	8	-20	0	-1	1
19	Female	100	5	4	10	60	5	3	8	40	0	1	2
59	Female	40	2	4	8	40	4	3	5	0	-2	1	3
52	Female	20	4	4	9	40	5	5	10	-20	-1	-1	-1
46	Female	80	3	3	7	20	3	3	8	60	0	0	-1
36	Female	100	5	5	8	100	5	5	8	0	0	0	0
56	Female	60	3	4	9	60	3	4	9	0	0	0	0
41	Female	60	3	3	9	60	2	4	9	0	1	-1	0
45	Female	80	3	4	9	40	3	3	8	40	0	1	1
30	Female	60	4	5	10	80	4	5	8	-20	0	0	2
56	Male	40	4	4	6	60	4	4	7	-20	0	0	-1
35	Female	60	5	4	5	60	5	4	5	0	0	0	0
50	Female	40	3	2	4	40	4	2	3	0	-1	0	1
32	Male	60	3	4	9	60	1	4	8	0	2	0	1
27	Female	60	4	4	7	60	4	4	7	0	0	0	0
48	Female	100	5	3	6	40	4	4	6	60	1	-1	0
49	Female	60	5	5	7	60	4	5	7	0	1	0	0
80	Female	80	5	4	9	80	5	4	9	0	0	0	0
47	Female	40	4	4	7	20	3	4	8	20	1	0	-1
54	Female	40	3	1	5	20	3	2	4	20	0	-1	1
44	Female	60	5	3	8	40	3	3	8	20	2	0	0
42	Female	80	4	4	8	60	3	4	9	20	1	0	-1
73	Male	100	2	3	6	60	2	2	7	40	0	1	-1
51	Female	80	4	4	9	20	4	4	9	60	0	0	0
50	Female	60	3	3	7	60	3	3	8	0	0	0	-1
62	Female	60	5	5	8	40	5	5	10	20	0	0	-2
29	Female	40	4	4	8	40	3	3	6	0	1	1	2
71	Male	60	2	4	10	60	3	4	9	0	-1	0	1
50	Female	40	3	2	4	20	1	3	5	20	2	-1	-1
36	Female	80	4	5	8	40	4	4	9	40	0	1	-1
58	Female	40	4	4	6	40	3	4	8	0	1	0	-2
46	Male	60	4	3	7	40	3	3	8	20	1	0	-1
43	Male	60	4	3	6	60	5	1	6	0	-1	2	0
44	Female	40	4	3	8	20	4	4	7	20	0	-1	1
46	Male	100	4	5	10	40	3	4	7	60	1	1	3
31	Female	40	5	4	9	40	5	3	8	0	0	1	1
27	Female	100	3	5	8	100	5	3	9	0	-2	2	-1
48	Female	100	3	3	9	60	3	4	8	40	0	-1	1
45	Female	40	2	4	8	40	2	4	8	0	0	0	0
29	Female	60	4	4	6	100	4	4	8	-40	0	0	-2
50	Female	60	3	3	7	60	3	3	7	0	0	0	0
57	Male	60	4	3	8	40	3	4	8	20	1	-1	0
31	Female	100	4	4	8	40	2	3	7	60	2	1	1
65	Female	40	4	4	8	40	4	4	8	0	0	0	0
61	Female	60	5	5	8	80	5	4	8	-20	0	1	0
61	Female	40	4	4	9	20	3	4	8	20	1	0	1
68	Male	40	3	2	7	60	3	2	5	-20	0	0	2
26	Female	80	4	4	8	60	3	3	8	20	1	1	0
41	Female	40	3	4	8	60	2	4	7	-20	1	0	1
35	Female	60	3	4	7	60	3	4	8	0	0	0	-1
49	Female	20	2	1	2	0	1	1	5	20	1	0	-3
34	Female	40	3	1	7	60	2	1	7	-20	1	0	0
23	Female	20	2	2	5	20	1	3	4	0	1	-1	1
70	Female	40	3	3	8	40	3	3	7	0	0	0	1
27	Female	40	3	3	6	40	2	3	6	0	1	0	0
24	Female	60	3	4	7	60	3	4	7	0	0	0	0
46	Female	60	4	4	8	40	5	4	8	20	-1	0	0
27	Female	40	1	5	9	40	1	4	9	0	0	1	0
41	Female	60	3	4	8	40	3	4	7	20	0	0	1
51	Female	80	3	4	8	60	2	4	8	20	1	0	0
27	Female	40	2	5	8	20	2	5	7	20	0	0	1
32	Female	60	4	4	8	60	4	3	7	0	0	1	1
53	Female	40	4	3	7	40	3	3	7	0	1	0	0
66	Female	100	4	5	10	60	4	5	10	40	0	0	0
27	Female	80	4	5	9	20	3	5	8	60	1	0	1
25	Female	40	3	3	7	80	3	4	6	-40	0	-1	1
31	Female	60	3	4	7	60	1	4	7	0	2	0	0
65	Female	80	5	4	9	40	5	3	8	40	0	1	1
47	Female	60	4	5	10	60	4	5	10	0	0	0	0
25	Female	20	3	3	6	20	3	2	3	0	0	1	3
48	Female	40	5	3	4	20	4	3	5	20	1	0	-1
62	Female	60	4	4	7	40	4	4	7	20	0	0	0
32	Female	40	4	4	8	40	2	4	7	0	2	0	1
26	Female	80	5	4	8	80	5	4	8	0	0	0	0
62	Female	80	4	5	10	60	4	4	10	20	0	1	0
56	Female	80	4	2	8	60	5	2	6	20	-1	0	2
50	Female	60	4	4	8	40	4	3	6	20	0	1	2
52	Female	60	3	3	7	80	3	3	7	-20	0	0	0
35	Female	40	3	3	7	40	3	4	9	0	0	-1	-2
53	Female	60	4	4	8	80	4	3	8	-20	0	1	0
61	Female	80	3	3	5	60	3	3	8	20	0	0	-3
44	Female	80	5	5	8	40	5	4	4	40	0	1	4
24	Female	80	4	3	3	100	2	3	2	-20	2	0	1
43	Female	40	3	3	6	20	4	3	5	20	-1	0	1
53	Female	40	3	5	10	20	3	5	10	20	0	0	0
40	Female	80	4	5	8	60	4	5	8	20	0	0	0
51	Female	100	3	5	9	80	3	5	10	20	0	0	-1
55	Female	40	5	4	7	80	4	4	10	-40	1	0	-3
67	Male	60	2	5	9	60	4	4	8	0	-2	1	1
38	Male	60	5	4	8	20	5	3	7	40	0	1	1
42	Female	60	3	5	9	40	3	4	9	20	0	1	0
26	Female	80	3	5	8	100	3	5	7	-20	0	0	1
35	Male	40	3	4	7	40	2	3	7	0	1	1	0
51	Female	40	3	3	7	40	3	3	7	0	0	0	0
53	Female	80	3	3	9	80	4	4	9	0	-1	-1	0
48	Male	40	3	2	3	40	3	2	5	0	0	0	-2
32	Female	60	5	3	6	60	4	3	3	0	1	0	3
52	Female	40	3	5	7	40	3	4	7	0	0	1	0
53	Female	60	4	4	7	60	4	5	7	0	0	-1	0
37	Female	100	4	2	7	40	4	2	6	60	0	0	1
36	Female	60	3	4	7	40	3	3	7	20	0	1	0
27	Male	40	2	4	7	20	2	3	7	20	0	1	0
67	Female	100	3	5	9	100	3	5	8	0	0	0	1
46	Female	40	3	4	8	40	2	3	7	0	1	1	1
65	Female	40	4	3	6	60	4	3	5	-20	0	0	1
26	Female	40	3	4	8	40	3	3	8	0	0	1	0
54	Female	60	3	5	8	40	3	5	7	20	0	0	1
41	Female	40	4	5	9	40	4	3	7	0	0	2	2
34	Female	80	3	4	8	40	1	4	7	40	2	0	1
41	Female	40	3	5	10	40	3	5	7	0	0	0	3
33	Female	40	3	3	6	40	3	3	4	0	0	0	2
48	Female	40	3	5	10	40	3	3	7	0	0	2	3
59	Male	80	3	1	7	100	3	1	9	-20	0	0	-2
43	Female	40	4	3	7	40	4	3	7	0	0	0	0
39	Female	60	4	3	8	100	4	4	9	-40	0	-1	-1
50	Female	60	5	4	6	60	5	3	7	0	0	1	-1
64	Female	80	5	4	9	80	5	4	9	0	0	0	0
49	Female	80	5	5	10	80	4	5	8	0	1	0	2
44	Female	60	4	4	7	40	4	3	6	20	0	1	1
27	Male	80	5	4	8	60	5	4	7	20	0	0	1
26	Male	80	2	4	8	40	2	3	3	40	0	1	5
60	Female	60	3	3	9	60	3	3	9	0	0	0	0
42	Female	40	1	4	8	60	2	4	7	-20	-1	0	1
34	Female	40	4	5	7	40	4	5	7	0	0	0	0
52	Female	60	4	2	8	60	3	2	8	0	1	0	0
36	Female	60	4	5	8	40	5	4	9	20	-1	1	-1
58	Female	80	4	5	9	40	4	4	9	40	0	1	0
66	Female	80	4	4	8	80	4	4	8	0	0	0	0
29	Female	40	4	2	6	40	5	2	4	0	-1	0	2
60	Female	20	2	4	6	40	2	4	6	-20	0	0	0
27	Female	40	3	5	8	40	3	5	8	0	0	0	0
57	Male	80	4	3	9	80	4	3	8	0	0	0	1
28	Female	60	4	5	7	20	3	4	5	40	1	1	2
34	Female	20	2	5	7	20	3	5	7	0	-1	0	0
55	Female	40	3	3	8	40	2	3	9	0	1	0	-1
44	Female	60	3	4	9	40	3	4	8	20	0	0	1
30	Female	80	5	4	9	80	5	5	8	0	0	-1	1
47	Female	60	3	3	9	60	3	3	6	0	0	0	3
52	Female	40	4	5	10	40	4	4	9	0	0	1	1
42	Female	40	5	5	9	40	2	4	8	0	3	1	1
58	Female	60	3	4	8	60	4	4	8	0	-1	0	0
39	Female	60	5	4	8	80	4	4	8	-20	1	0	0
57	Female	40	4	3	7	40	5	4	8	0	-1	-1	-1
69	Female	40	4	4	6	20	4	4	7	20	0	0	-1
31	Female	40	3	3	8	60	3	3	5	-20	0	0	3
34	Female	40	5	5	8	60	3	5	8	-20	2	0	0
67	Female	40	4	4	7	40	4	3	7	0	0	1	0
41	Female	100	3	5	9	80	4	5	10	20	-1	0	-1
23	Female	60	5	4	9	60	5	4	9	0	0	0	0
63	Female	60	4	5	8	60	4	5	10	0	0	0	-2
54	Male	60	3	4	9	40	3	4	10	20	0	0	-1
39	Female	40	4	4	9	80	4	4	9	-40	0	0	0
55	Female	40	2	4	7	60	3	4	8	-20	-1	0	-1
22	Female	80	4	4	7	40	4	4	7	40	0	0	0
54	Female	60	3	4	10	40	3	4	8	20	0	0	2
23	Female	80	2	4	7	60	2	3	4	20	0	1	3
41	Female	100	5	5	9	100	4	5	8	0	1	0	1
33	Female	80	3	5	8	80	3	4	7	0	0	1	1
38	Female	40	2	5	7	60	0	3	6	-20	2	2	1
43	Female	40	3	4	9	60	2	5	8	-20	1	-1	1
38	Female	60	4	5	7	60	4	5	7	0	0	0	0
45	Female	40	5	2	3	40	3	2	2	0	2	0	1
36	Female	80	2	3	9	40	1	3	7	40	1	0	2
57	Female	80	5	4	10	100	5	4	10	-20	0	0	0
40	Female	60	3	4	7	60	2	4	6	0	1	0	1
31	Female	40	3	4	7	60	3	4	7	-20	0	0	0
44	Female	40	4	3	8	20	4	3	8	20	0	0	0
29	Female	100	3	5	10	80	3	4	9	20	0	1	1
53	Female	40	5	4	8	40	4	4	8	0	1	0	0
21	Female	60	4	3	9	80	4	4	9	-20	0	-1	0
30	Female	100	4	4	10	60	4	3	9	40	0	1	1
46	Female	40	3	5	9	40	3	5	9	0	0	0	0
35	Female	60	5	2	8	40	4	1	1	20	1	1	7
29	Female	100	5	4	8	100	5	5	9	0	0	-1	-1
35	Female	60	2	4	7	20	2	4	4	40	0	0	3
34	Male	80	4	5	9	60	4	5	8	20	0	0	1
44	Female	60	3	4	7	20	2	3	5	40	1	1	2
56	Female	60	4	3	8	20	4	4	8	40	0	-1	0
35	Male	80	5	2	7	80	4	2	6	0	1	0	1
34	Female	20	1	4	6	20	1	3	3	0	0	1	3
42	Female	40	4	4	8	80	4	4	8	-40	0	0	0
62	Female	40	4	3	5	60	3	4	9	-20	1	-1	-4
52	Female	40	4	4	9	40	4	3	7	0	0	1	2
27	Female	40	5	3	7	20	4	3	5	20	1	0	2
66	Female	60	5	4	8	40	4	4	7	20	1	0	1
44	Female	40	4	3	7	40	4	3	6	0	0	0	1
45	Female	60	3	4	2	40	3	3	5	20	0	1	-3
56	Female	60	4	4	7	60	4	4	7	0	0	0	0
41	Female	100	3	4	6	100	3	4	8	0	0	0	-2
46	Female	40	3	4	9	60	3	4	9	-20	0	0	0
32	Female	60	3	4	9	60	3	4	7	0	0	0	2
51	Male	60	4	3	8	80	4	3	9	-20	0	0	-1
33	Female	40	4	2	7	0	4	2	7	40	0	0	0
31	Female	80	3	4	10	60	1	3	7	20	2	1	3
48	Female	20	1	4	6	20	1	3	3	0	0	1	3
36	Male	80	4	4	8	60	4	4	8	20	0	0	0
40	Female	40	4	3	8	40	4	4	9	0	0	-1	-1
42	Female	60	3	4	7	60	3	4	7	0	0	0	0
25	Female	80	3	5	9	60	4	4	8	20	-1	1	1
27	Female	60	4	4	8	80	3	3	9	-20	1	1	-1
24	Female	60	5	3	8	60	3	3	9	0	2	0	-1
62	Female	60	5	4	9	80	5	4	8	-20	0	0	1
42	Female	60	5	4	6	40	4	4	5	20	1	0	1
28	Female	60	3	4	8	20	2	3	4	40	1	1	4
46	Female	60	4	4	8	80	4	4	8	-20	0	0	0
45	Female	60	4	4	8	40	2	3	7	20	2	1	1
30	Female	40	3	4	5	40	2	4	5	0	1	0	0
39	Female	60	2	5	9	80	3	5	9	-20	-1	0	0
29	Female	40	3	3	3	40	2	3	3	0	1	0	0
62	Female	40	5	3	5	40	5	3	5	0	0	0	0
38	Female	60	2	5	8	60	0	3	6	0	2	2	2
32	Female	40	1	4	8	40	1	4	8	0	0	0	0
54	Female	80	3	5	8	80	3	5	8	0	0	0	0
23	Female	80	4	4	8	80	2	4	8	0	2	0	0
