# Supplementary material for: 30 Days Wild: Development and Evaluation of a Large-Scale Nature Engagement Campaign to Improve Well-Being
Source: PLoS One. 2016 Feb 18;11(2):e0149777. doi: 10.1371/journal.pone.0149777 (PMC4758721; doi:10.1371/journal.pone.0149777)
Supplement: S2 File — (CSV) [file pone.0149777.s002.csv]

Age	Gender	INSPost2	ConsPost2	HealthPost2	HappyPost2	PartPre	NCIPre	INSPre	ConsPre	HealthPre	HappyPre	INSCh	ConsCh	HealthCh	HappyCh
32	Female	60	5	3	5	5	30	40	5	3	5	20	0	0	0
45	Female	40	3	4	7	3	28	20	3	3	6	20	0	1	1
63	Female	100	5	5	10	5	30	40	5	5	10	60	0	0	0
49	Female	60	3	2	8	5	30	40	3	3	7	20	0	-1	1
22	Female	80	5	5	9	5	30	60	5	5	8	20	0	0	1
33	Female	60	3	3	8	3	27	40	3	3	7	20	0	0	1
54	Female	60	2	4	8	4	26	40	2	4	9	20	0	0	-1
50	Female	80	5	4	8	4	27	60	3	3	8	20	2	1	0
45	Male	60	3	4	9	4	29	40	3	3	7	20	0	1	2
42	Male	40	1	4	8	4	26	20	1	4	7	20	0	0	1
40	Male	80	3	5	10	5	30	80	4	5	8	0	-1	0	2
69	Male	40	3	3	9	3	25	40	1	4	8	0	2	-1	1
27	Female	40	0	4	7	4	29	40	0	3	5	0	0	1	2
36	Female	60	3	4	7	5	30	40	3	3	8	20	0	1	-1
22	Female	40	4	4	4	3	28	20	1	4	6	20	3	0	-2
28	Female	100	5	5	5	4	29	80	5	4	7	20	0	1	-2
40	Female	100	3	4	10	5	30	80	3	3	10	20	0	1	0
52	Male	80	5	2	7	5	30	100	5	3	9	-20	0	-1	-2
77	Female	40	2	4	9	4	28	60	2	4	9	-20	0	0	0
25	Female	40	3	3	6	5	30	40	3	3	6	0	0	0	0
54	Male	60	5	3	5	5	30	60	5	3	5	0	0	0	0
34	Female	100	2	5	10	5	30	40	2	3	6	60	0	2	4
44	Female	100	4	4	10	4	29	20	4	3	8	80	0	1	2
26	Female	60	5	4	9	5	30	40	4	4	9	20	1	0	0
78	Female	100	4	1	10	5	30	100	4	1	8	0	0	0	2
48	Female	60	3	2	8	4	29	60	3	2	8	0	0	0	0
27	Female	40	2	5	9	4	24	40	1	4	9	0	1	1	0
46	Female	40	4	4	8	4	26	40	4	3	8	0	0	1	0
51	Female	20	2	2	5	3	23	20	1	3	5	0	1	-1	0
55	Male	80	5	3	8	4	26	100	4	2	7	-20	1	1	1
24	Female	80	3	4	6	5	29	60	2	4	8	20	1	0	-2
27	Female	100	2	4	7	5	30	100	3	4	7	0	-1	0	0
32	Female	80	3	5	8	3	27	60	2	4	8	20	1	1	0
30	Female	60	3	5	8	5	30	60	4	5	8	0	-1	0	0
43	Female	60	5	4	8	5	30	60	5	4	9	0	0	0	-1
43	Female	60	2	5	4	3	27	20	2	5	6	40	0	0	-2
29	Female	100	5	5	8	5	30	100	5	5	9	0	0	0	-1
53	Female	40	4	4	9	3	26	40	2	4	9	0	2	0	0
21	Female	60	3	4	8	4	28	60	3	5	7	0	0	-1	1
35	Female	60	5	2	7	4	29	40	4	1	1	20	1	1	6
34	Female	40	3	5	9	4	29	20	2	5	9	20	1	0	0
57	Male	80	4	4	9	5	30	80	4	3	8	0	0	1	1
40	Female	80	4	5	9	4	29	60	4	5	8	20	0	0	1
46	Female	40	3	4	7	4	29	60	3	3	7	-20	0	1	0
67	Female	100	3	5	9	5	30	100	3	5	8	0	0	0	1
54	Female	80	3	4	8	5	30	80	4	3	8	0	-1	1	0
34	Female	100	5	4	10	5	30	60	5	3	10	40	0	1	0
62	Female	40	5	3	5	5	30	40	5	3	5	0	0	0	0
41	Female	100	4	4	7	5	30	100	4	3	7	0	0	1	0
51	Female	80	3	3	6	5	30	60	3	3	7	20	0	0	-1
54	Female	20	3	1	8	4	27	20	3	2	4	0	0	-1	4
46	Female	60	5	5	8	5	30	60	5	5	8	0	0	0	0
20	Female	40	4	2	6	5	30	60	5	3	4	-20	-1	-1	2
49	Female	60	2	3	5	4	29	40	2	3	6	20	0	0	-1
34	Female	40	3	1	6	3	27	60	2	1	7	-20	1	0	-1
36	Female	60	4	1	9	5	30	60	4	1	9	0	0	0	0
65	Female	60	3	2	7	5	30	60	3	2	7	0	0	0	0
71	Female	100	4	1	8	5	30	100	4	1	8	0	0	0	0
58	Female	60	4	3	7	4	29	20	4	3	4	40	0	0	3
26	Female	60	5	4	8	5	29	40	4	4	9	20	1	0	-1
43	Male	60	4	3	6	3	28	40	3	3	7	20	1	0	-1
18	Female	100	5	4	8	5	30	100	4	4	7	0	1	0	1
72	Male	60	3	3	8	5	30	60	3	3	10	0	0	0	-2
35	Female	100	4	5	10	5	30	100	4	4	10	0	0	1	0
39	Female	40	3	4	8	4	29	20	3	5	8	20	0	-1	0
23	Female	80	5	5	10	5	30	60	5	5	9	20	0	0	1
56	Female	80	3	3	8	3	24	40	2	3	7	40	1	0	1
26	Male	80	2	3	7	4	29	40	2	3	3	40	0	0	4
32	Female	100	3	3	10	3	26	40	2	3	7	60	1	0	3
38	Female	40	4	2	3	4	28	40	4	1	2	0	0	1	1
18	Female	60	2	4	7	4	28	60	3	3	7	0	-1	1	0
22	Female	60	4	3	9	5	30	80	4	4	9	-20	0	-1	0
71	Female	60	5	5	9	4	29	40	4	4	9	20	1	1	0
27	Female	40	2	5	9	3	23	20	2	5	7	20	0	0	2
35	Female	80	3	4	10	5	30	80	2	4	9	0	1	0	1
80	Female	40	5	4	8	5	30	80	5	4	9	-40	0	0	-1
41	Female	100	4	5	9	5	30	100	4	5	8	0	0	0	1
52	Female	40	3	4	8	3	27	40	3	4	7	0	0	0	1
45	Female	40	5	2	3	4	29	40	3	2	2	0	2	0	1
28	Female	80	4	5	9	2	27	20	2	3	4	60	2	2	5
43	Female	80	5	3	8	5	30	80	4	3	7	0	1	0	1
64	Female	60	5	4	10	4	29	80	5	4	9	-20	0	0	1
44	Female	40	3	3	8	4	29	20	3	3	8	20	0	0	0
31	Male	40	4	4	9	5	30	80	4	4	8	-40	0	0	1
62	Female	80	5	4	9	5	30	80	5	4	8	0	0	0	1
61	Male	60	4	3	8	5	30	20	4	3	6	40	0	0	2
62	Male	80	3	4	8	5	30	60	3	4	7	20	0	0	1
23	Female	40	1	5	8	4	26	40	2	5	8	0	-1	0	0
45	Female	40	3	5	8	4	29	40	3	5	8	0	0	0	0
37	Male	80	5	2	6	4	28	80	5	3	7	0	0	-1	-1
42	Female	40	4	3	8	4	29	20	3	3	6	20	1	0	2
37	Female	60	4	5	8	4	29	40	4	5	9	20	0	0	-1
55	Female	80	3	4	10	3	28	40	3	4	8	40	0	0	2
74	Female	60	4	4	8	5	30	60	4	4	8	0	0	0	0
31	Female	40	3	3	8	4	29	40	5	3	8	0	-2	0	0
66	Female	80	2	5	10	5	30	60	2	4	8	20	0	1	2
35	Female	80	4	4	8	4	29	60	4	4	8	20	0	0	0
29	Female	60	4	3	7	3	28	40	3	3	6	20	1	0	1
34	Female	40	4	3	7	2	24	20	2	5	6	20	2	-2	1
24	Female	80	4	5	8	3	25	20	1	4	8	60	3	1	0
41	Female	60	3	5	10	3	27	40	3	5	8	20	0	0	2
39	Female	80	4	5	8	4	29	40	4	4	7	40	0	1	1
45	Female	40	1	4	6	4	29	40	2	4	7	0	-1	0	-1
46	Female	60	3	4	8	4	27	40	3	3	5	20	0	1	3
63	Female	80	5	5	9	4	29	80	5	5	8	0	0	0	1
26	Female	60	3	3	7	4	27	40	3	3	8	20	0	0	-1
34	Female	60	3	4	8	3	28	40	1	3	8	20	2	1	0
40	Female	60	4	4	9	4	25	40	4	4	7	20	0	0	2
26	Female	40	3	4	8	3	26	40	2	4	7	0	1	0	1
42	Female	40	3	5	9	4	29	40	3	5	7	0	0	0	2
48	Female	100	5	3	7	5	30	80	5	3	7	20	0	0	0
35	Female	80	5	4	8	5	30	100	3	4	8	-20	2	0	0
53	Female	40	4	4	7	4	29	20	5	3	7	20	-1	1	0
40	Female	40	3	4	6	4	29	40	3	5	8	0	0	-1	-2
34	Female	20	1	3	6	3	25	20	2	3	4	0	-1	0	2
54	Female	80	4	5	10	4	29	40	4	5	9	40	0	0	1
61	Female	60	4	4	9	4	29	60	4	4	9	0	0	0	0
55	Female	40	5	3	8	4	29	60	4	3	6	-20	1	0	2
35	Female	20	5	3	5	4	29	60	5	3	6	-40	0	0	-1
62	Female	40	4	4	7	4	27	60	3	4	9	-20	1	0	-2
48	Female	60	3	5	9	4	27	40	3	3	7	20	0	2	2
54	Female	60	4	4	9	5	30	60	4	3	8	0	0	1	1
31	Female	60	3	4	7	4	29	60	3	4	7	0	0	0	0
65	Female	80	4	5	10	5	30	60	4	5	9	20	0	0	1
61	Female	100	4	4	8	5	30	100	4	4	9	0	0	0	-1
32	Female	20	3	4	8	3	28	40	3	3	6	-20	0	1	2
70	Male	60	4	3	1	5	28	100	3	3	6	-40	1	0	-5
56	Female	60	4	4	7	5	30	60	4	4	7	0	0	0	0
70	Male	0	3	3	4	5	28	100	3	3	6	-100	0	0	-2
46	Female	40	4	4	9	4	28	40	2	3	7	0	2	1	2
52	Female	80	4	3	8	5	30	60	4	3	5	20	0	0	3
45	Male	100	2	4	7	5	30	80	2	4	8	20	0	0	-1
29	Female	60	3	5	8	2	23	20	2	5	8	40	1	0	0
43	Female	40	3	5	7	3	28	40	5	5	8	0	-2	0	-1
58	Female	80	4	5	9	4	28	40	4	4	9	40	0	1	0
42	Female	80	4	5	10	5	30	80	4	5	10	0	0	0	0
31	Female	80	4	5	10	4	29	60	3	5	9	20	1	0	1
53	Female	80	3	5	9	5	30	80	4	4	9	0	-1	1	0
28	Female	80	4	4	8	4	28	20	4	3	7	60	0	1	1
51	Male	80	5	4	8	5	30	80	4	3	9	0	1	1	-1
43	Female	100	4	5	9	5	30	40	3	5	10	60	1	0	-1
52	Female	60	5	5	7	5	30	60	5	5	7	0	0	0	0
47	Female	60	5	4	9	5	30	40	3	3	7	20	2	1	2
43	Female	60	3	3	7	4	29	80	3	3	8	-20	0	0	-1
51	Female	40	5	4	9	4	28	40	4	4	9	0	1	0	0
34	Female	40	2	3	8	2	27	20	2	3	8	20	0	0	0
35	Male	80	5	3	9	5	30	80	4	2	6	0	1	1	3
22	Female	40	4	4	8	5	30	40	4	4	7	0	0	0	1
64	Female	80	2	4	8	5	29	20	2	3	8	60	0	1	0
53	Female	0	5	2	10	4	29	40	4	2	8	-40	1	0	2
41	Female	20	2	3	9	5	30	60	4	4	10	-40	-2	-1	-1
66	Female	60	4	4	9	5	30	80	4	4	8	-20	0	0	1
38	Female	60	4	5	10	4	29	60	4	4	8	0	0	1	2
25	Female	60	3	5	8	5	30	60	3	5	8	0	0	0	0
34	Female	80	3	4	8	4	29	40	1	4	7	40	2	0	1
43	Female	60	4	4	8	5	28	40	4	4	9	20	0	0	-1
60	Female	60	3	4	9	4	28	60	2	4	9	0	1	0	0
34	Female	80	4	4	8	5	30	60	3	4	9	20	1	0	-1
43	Female	60	3	5	8	5	30	40	3	4	9	20	0	1	-1
49	Female	60	4	3	8	4	29	60	3	3	8	0	1	0	0
52	Female	60	4	3	8	5	30	60	3	2	8	0	1	1	0
45	Female	40	3	4	5	4	29	40	3	3	5	0	0	1	0
29	Female	60	4	4	9	5	30	100	4	4	8	-40	0	0	1
36	Female	80	4	4	8	5	30	40	4	3	7	40	0	1	1
43	Female	100	3	3	7	5	30	40	2	3	7	60	1	0	0
56	Female	60	4	4	8	2	27	40	3	3	10	20	1	1	-2
29	Male	60	3	5	9	4	28	60	1	5	8	0	2	0	1
37	Female	20	3	5	8	3	26	0	3	4	8	20	0	1	0
24	Female	80	5	3	5	5	30	60	3	3	9	20	2	0	-4
42	Female	100	3	4	6	5	26	100	3	4	8	0	0	0	-2
29	Male	80	5	4	8	5	30	80	5	5	8	0	0	-1	0
68	Male	40	3	2	7	4	29	60	3	2	5	-20	0	0	2
64	Female	100	5	3	8	5	30	80	4	3	7	20	1	0	1
56	Female	40	4	3	8	5	30	40	4	4	9	0	0	-1	-1
51	Female	100	3	5	10	5	30	40	3	5	10	60	0	0	0
41	Female	40	3	5	8	5	30	60	2	4	7	-20	1	1	1
52	Female	100	4	4	9	5	30	60	2	4	8	40	2	0	1
34	Female	0	1	3	4	3	28	20	1	3	3	-20	0	0	1
49	Female	20	5	4	7	5	30	20	5	4	5	0	0	0	2
33	Female	60	4	4	8	4	29	40	4	4	9	20	0	0	-1
44	Female	100	4	4	10	5	28	60	3	3	7	40	1	1	3
56	Female	60	3	4	9	5	30	60	3	4	9	0	0	0	0
29	Female	60	4	3	7	5	30	60	3	3	8	0	1	0	-1
49	Female	80	5	5	8	5	30	60	4	5	7	20	1	0	1
51	Female	60	4	3	8	4	28	40	5	3	5	20	-1	0	3
27	Female	80	4	4	8	5	30	60	4	4	7	20	0	0	1
48	Female	60	2	4	8	3	28	60	4	4	7	0	-2	0	1
57	Female	100	4	4	9	5	30	80	4	4	10	20	0	0	-1
52	Female	40	3	5	7	4	29	0	2	5	6	40	1	0	1
63	Female	80	4	4	7	4	28	40	4	4	7	40	0	0	0
48	Female	60	4	5	10	4	29	80	4	5	8	-20	0	0	2
59	Female	80	4	4	8	4	29	60	3	4	6	20	1	0	2
36	Female	60	5	3	7	3	26	40	4	2	6	20	1	1	1
42	Female	80	3	5	10	5	30	80	3	5	10	0	0	0	0
40	Male	80	3	4	8	5	30	80	4	4	9	0	-1	0	-1
60	Female	60	5	3	8	5	30	40	5	3	5	20	0	0	3
42	Female	60	3	4	8	4	26	60	2	4	7	0	1	0	1
47	Female	20	4	4	7	3	28	40	4	3	7	-20	0	1	0
42	Female	20	2	4	6	3	28	20	1	4	6	0	1	0	0
28	Female	80	3	5	8	5	30	80	3	4	7	0	0	1	1
24	Female	80	5	2	4	5	30	80	5	2	5	0	0	0	-1
45	Female	60	4	5	8	3	26	60	4	4	8	0	0	1	0
31	Female	40	4	5	8	4	29	40	4	5	9	0	0	0	-1
42	Female	80	4	4	8	4	28	60	4	5	8	20	0	-1	0
33	Female	0	5	3	5	5	30	40	5	3	5	-40	0	0	0
47	Female	80	4	4	8	4	26	40	5	4	8	40	-1	0	0
24	Female	60	4	5	9	4	29	20	4	3	8	40	0	2	1
29	Female	40	3	5	10	5	30	60	5	5	10	-20	-2	0	0
31	Female	80	4	5	8	5	30	100	4	5	7	-20	0	0	1
29	Female	80	3	4	8	4	29	20	3	4	5	60	0	0	3
61	Female	60	5	4	8	5	30	80	5	4	8	-20	0	0	0
27	Male	60	2	4	7	2	23	20	2	3	7	40	0	1	0
31	Female	40	3	3	5	4	29	60	3	4	7	-20	0	-1	-2
44	Female	40	4	5	8	3	27	20	4	4	7	20	0	1	1
27	Female	100	4	3	8	5	30	100	5	3	9	0	-1	0	-1
43	Male	40	2	3	5	2	24	20	2	3	5	20	0	0	0
23	Female	80	4	4	8	4	29	40	2	2	5	40	2	2	3
28	Female	80	4	4	8	5	30	80	5	3	7	0	-1	1	1
73	Female	40	4	3	7	5	29	60	4	3	8	-20	0	0	-1
42	Female	80	4	3	7	5	30	60	4	3	7	20	0	0	0
40	Female	100	5	4	8	5	30	80	5	3	6	20	0	1	2
56	Female	40	5	4	8	5	30	40	4	4	7	0	1	0	1
59	Male	60	3	5	10	4	25	60	3	5	10	0	0	0	0
53	Female	60	4	5	7	5	30	60	5	5	10	0	-1	0	-3
53	Female	60	4	3	8	4	29	40	3	3	7	20	1	0	1
53	Female	80	4	5	8	5	30	40	3	4	7	40	1	1	1
34	Female	60	3	4	8	4	29	60	3	4	7	0	0	0	1
51	Female	40	4	4	8	4	29	60	4	4	7	-20	0	0	1
44	Female	40	5	5	9	3	27	40	5	5	9	0	0	0	0
35	Male	60	4	4	7	4	27	40	2	3	7	20	2	1	0
62	Female	80	4	5	7	5	30	60	3	3	8	20	1	2	-1
28	Female	40	3	4	9	4	29	40	2	4	10	0	1	0	-1
34	Female	40	4	4	10	5	30	40	3	3	6	0	1	1	4
33	Female	100	2	1	8	4	29	80	2	2	5	20	0	-1	3
64	Male	10	5	3	7	5	30	100	5	4	8	-90	0	-1	-1
40	Female	40	5	4	8	2	26	40	5	4	4	0	0	0	4
50	Female	80	5	5	10	5	30	80	4	5	8	0	1	0	2
49	Female	100	4	2	6	4	29	40	4	2	3	60	0	0	3
30	Female	80	5	5	9	4	29	80	5	5	8	0	0	0	1
46	Female	40	4	4	8	4	29	60	4	5	8	-20	0	-1	0
27	Male	80	5	4	8	5	30	60	5	4	7	20	0	0	1
38	Female	40	4	4	8	3	27	60	4	5	7	-20	0	-1	1
45	Female	80	3	4	9	4	29	60	2	4	8	20	1	0	1
29	Female	60	5	3	7	5	30	60	5	4	7	0	0	-1	0
27	Female	80	4	5	10	4	29	40	3	4	8	40	1	1	2
50	Female	60	3	4	7	5	30	80	3	3	7	-20	0	1	0
25	Female	40	3	2	7	4	29	20	3	3	6	20	0	-1	1
53	Female	60	4	5	8	5	30	60	4	5	7	0	0	0	1
60	Female	40	3	4	7	4	29	40	2	4	6	0	1	0	1
19	Female	60	4	5	8	5	30	60	4	4	8	0	0	1	0
46	Female	60	3	3	9	4	29	80	3	3	8	-20	0	0	1
54	Female	60	4	1	7	5	30	80	5	2	7	-20	-1	-1	0
42	Female	40	4	4	8	5	30	60	1	4	8	-20	3	0	0
51	Female	80	3	4	9	5	30	80	3	5	10	0	0	-1	-1
46	Female	60	3	4	9	4	29	40	2	3	8	20	1	1	1
52	Female	60	4	5	9	5	30	40	4	4	9	20	0	1	0
37	Female	80	5	5	8	5	30	100	5	5	8	-20	0	0	0
24	Female	40	2	3	5	2	25	20	1	3	4	20	1	0	1
37	Female	60	4	4	9	5	30	40	5	4	9	20	-1	0	0
23	Female	40	2	3	6	3	28	20	2	3	6	20	0	0	0
45	Female	100	4	4	8	5	30	100	4	4	8	0	0	0	0
36	Female	60	3	5	8	4	29	40	3	5	10	20	0	0	-2
49	Female	60	4	4	8	5	30	60	2	4	8	0	2	0	0
48	Female	60	1	3	8	2	21	20	1	3	3	40	0	0	5
37	Female	60	5	5	7	4	29	40	3	4	3	20	2	1	4
49	Female	80	2	2	10	5	30	80	2	1	10	0	0	1	0
18	Female	60	5	5	8	3	28	0	2	3	5	60	3	2	3
54	Female	80	3	5	8	4	26	40	3	5	7	40	0	0	1
43	Female	80	4	3	8	5	30	40	4	3	7	40	0	0	1
