# Supplementary material for: 30 Days Wild: Development and Evaluation of a Large-Scale Nature Engagement Campaign to Improve Well-Being
Source: PLoS One. 2016 Feb 18;11(2):e0149777. doi: 10.1371/journal.pone.0149777 (PMC4758721; doi:10.1371/journal.pone.0149777)
Supplement: S3 File — (CSV) [file pone.0149777.s003.csv]

Age	Gender	INSPost2	ConsPost2	HealthPost2	HappyPost2	DaysWild2	INSPre	ConsPre	HealthPre	HappyPre	INSPost1	ConsPost1	HealthPost1	HappyPost1
32	Female	60	5	3	5	30	40	5	3	5	60	4	3	6
63	Female	100	5	5	10	30	40	5	5	10	60	5	5	8
22	Female	80	5	5	9	20	60	5	5	8	60	5	4	9
50	Female	80	5	4	8	25	60	3	3	8	60	3	3	7
40	Female	100	3	4	10	30	80	3	3	10	60	4	4	10
52	Male	80	5	2	7	25	100	5	3	9	100	5	4	10
54	Male	60	5	3	5	20	60	5	3	5	100	5	3	5
34	Female	100	2	5	10	30	40	2	3	6	60	2	4	9
44	Female	100	4	4	10	25	20	4	3	8	40	4	3	8
48	Female	60	3	2	8	30	60	3	2	8	60	3	2	8
27	Female	40	2	5	9	25	40	1	4	9	40	1	5	9
51	Female	20	2	2	5	25	20	1	3	5	40	3	2	4
55	Male	80	5	3	8	20	100	4	2	7	40	5	2	7
43	Female	60	2	5	4	30	20	2	5	6	60	3	4	8
29	Female	100	5	5	8	15	100	5	5	9	100	5	4	8
35	Female	60	5	2	7	30	40	4	1	1	60	5	2	8
34	Female	40	3	5	9	30	20	2	5	9	40	3	5	10
57	Male	80	4	4	9	28	80	4	3	8	80	4	3	9
40	Female	80	4	5	9	30	60	4	5	8	80	4	5	8
67	Female	100	3	5	9	26	100	3	5	8	100	3	5	9
54	Female	80	3	4	8	30	80	4	3	8	80	4	4	9
34	Female	100	5	4	10	30	60	5	3	10	100	5	4	10
62	Female	40	5	3	5	20	40	5	3	5	40	5	3	5
41	Female	100	4	4	7	20	100	4	3	7	100	4	3	7
51	Female	80	3	3	6	30	60	3	3	7	60	3	3	7
54	Female	20	3	1	8	20	20	3	2	4	40	3	1	5
34	Female	40	3	1	6	10	60	2	1	7	40	3	1	7
36	Female	60	4	1	9	30	60	4	1	9	100	4	1	9
26	Male	80	2	3	7	30	40	2	3	3	80	2	4	8
32	Female	100	3	3	10	28	40	2	3	7	100	4	4	8
38	Female	40	4	2	3	28	40	4	1	2	40	4	2	3
22	Female	60	4	3	9	30	80	4	4	9	60	4	3	9
71	Female	60	5	5	9	26	40	4	4	9	40	4	4	9
27	Female	40	2	5	9	15	20	2	5	7	40	2	5	8
35	Female	80	3	4	10	30	80	2	4	9	80	3	4	10
41	Female	100	4	5	9	30	100	4	5	8	100	5	5	9
52	Female	40	3	4	8	7	40	3	4	7	40	3	5	7
45	Female	40	5	2	3	22	40	3	2	2	40	5	2	3
28	Female	80	4	5	9	30	20	2	3	4	60	3	4	8
62	Female	80	5	4	9	30	80	5	4	8	60	5	4	9
61	Male	60	4	3	8	12	20	4	3	6	40	4	3	9
62	Male	80	3	4	8	30	60	3	4	7	40	3	4	8
42	Female	40	4	3	8	27	20	3	3	6	20	3	2	7
55	Female	80	3	4	10	18	40	3	4	8	60	3	4	10
31	Female	40	3	3	8	15	40	5	3	8	40	5	4	9
29	Female	60	4	3	7	20	40	3	3	6	40	4	4	8
39	Female	80	4	5	8	30	40	4	4	7	80	4	5	8
63	Female	80	5	5	9	15	80	5	5	8	80	4	5	9
26	Female	60	3	3	7	20	40	3	3	8	40	3	4	8
34	Female	60	3	4	8	30	40	1	3	8	40	3	4	8
42	Female	40	3	5	9	15	40	3	5	7	40	3	5	10
35	Female	80	5	4	8	30	100	3	4	8	40	5	3	8
53	Female	40	4	4	7	15	20	5	3	7	20	5	3	7
54	Female	80	4	5	10	30	40	4	5	9	60	4	5	8
61	Female	60	4	4	9	11	60	4	4	9	40	4	4	8
35	Female	20	5	3	5	17	60	5	3	6	40	5	3	6
62	Female	40	4	4	7	20	60	3	4	9	40	4	3	5
48	Female	60	3	5	9	30	40	3	3	7	40	3	5	10
46	Female	40	4	4	9	25	40	2	3	7	40	3	4	8
45	Male	100	2	4	7	30	80	2	4	8	100	2	4	8
58	Female	80	4	5	9	25	40	4	4	9	80	4	5	9
42	Female	80	4	5	10	30	80	4	5	10	100	3	5	9
31	Female	80	4	5	10	30	60	3	5	9	80	3	5	10
53	Female	80	3	5	9	27	80	4	4	9	80	3	3	9
28	Female	80	4	4	8	25	20	4	3	7	40	4	4	7
51	Male	80	5	4	8	30	80	4	3	9	60	4	3	8
51	Female	40	5	4	9	25	40	4	4	9	40	5	5	9
34	Female	40	2	3	8	15	20	2	3	8	40	3	3	8
35	Male	80	5	3	9	20	80	4	2	6	80	5	2	7
22	Female	40	4	4	8	15	40	4	4	7	80	4	4	7
64	Female	80	2	4	8	0	20	2	3	8	100	2	4	10
66	Female	60	4	4	9	25	80	4	4	8	80	4	4	8
34	Female	80	3	4	8	29	40	1	4	7	80	3	4	8
43	Female	60	3	5	8	28	40	3	4	9	60	3	5	9
52	Female	60	4	3	8	24	60	3	2	8	60	4	2	8
45	Female	40	3	4	5	15	40	3	3	5	60	3	4	2
29	Female	60	4	4	9	30	100	4	4	8	60	4	4	6
43	Female	100	3	3	7	30	40	2	3	7	80	2	3	8
24	Female	80	5	3	5	30	60	3	3	9	60	5	3	8
42	Female	100	3	4	6	28	100	3	4	8	100	3	4	6
29	Male	80	5	4	8	20	80	5	5	8	80	5	5	8
68	Male	40	3	2	7	30	60	3	2	5	40	3	2	7
41	Female	40	3	5	8	15	60	2	4	7	40	3	4	8
52	Female	100	4	4	9	30	60	2	4	8	80	3	4	8
34	Female	0	1	3	4	28	20	1	3	3	20	1	4	6
56	Female	60	3	4	9	30	60	3	4	9	60	3	4	9
49	Female	80	5	5	8	30	60	4	5	7	60	5	5	7
63	Female	80	4	4	7	12	40	4	4	7	60	4	4	7
36	Female	60	5	3	7	30	40	4	2	6	100	4	2	7
42	Female	60	3	4	8	22	60	2	4	7	40	1	4	8
24	Female	80	5	2	4	15	80	5	2	5	100	5	3	5
47	Female	80	4	4	8	30	40	5	4	8	60	4	4	8
24	Female	60	4	5	9	28	20	4	3	8	60	4	5	9
29	Female	80	3	4	8	30	20	3	4	5	60	4	5	7
61	Female	60	5	4	8	28	80	5	4	8	60	5	5	8
27	Male	60	2	4	7	25	20	2	3	7	40	2	4	7
31	Female	40	3	3	5	28	60	3	4	7	40	3	4	7
44	Female	40	4	5	8	30	20	4	4	7	40	4	3	8
27	Female	100	4	3	8	28	100	5	3	9	100	3	5	8
23	Female	80	4	4	8	30	40	2	2	5	100	3	4	8
53	Female	60	4	5	7	25	60	5	5	10	60	4	5	8
53	Female	60	4	3	8	20	40	3	3	7	40	4	3	7
53	Female	80	4	5	8	25	40	3	4	7	60	4	4	7
51	Female	40	4	4	8	30	60	4	4	7	60	4	4	7
35	Male	60	4	4	7	26	40	2	3	7	40	3	4	7
40	Female	40	5	4	8	25	40	5	4	4	80	5	5	8
50	Female	80	5	5	10	28	80	4	5	8	80	5	5	10
49	Female	100	4	2	6	15	40	4	2	3	40	5	1	4
30	Female	80	5	5	9	30	80	5	5	8	80	5	4	9
46	Female	40	4	4	8	25	60	4	5	8	60	4	4	9
27	Male	80	5	4	8	28	60	5	4	7	80	5	4	8
38	Female	40	4	4	8	20	60	4	5	7	60	4	5	7
29	Female	60	5	3	7	20	60	5	4	7	60	5	4	7
53	Female	60	4	5	8	20	60	4	5	7	60	4	4	7
60	Female	40	3	4	7	30	40	2	4	6	20	2	4	6
51	Female	80	3	4	9	28	80	3	5	10	100	3	5	9
46	Female	60	3	4	9	25	40	2	3	8	60	4	4	10
52	Female	60	4	5	9	15	40	4	4	9	40	4	5	10
37	Female	80	5	5	8	30	100	5	5	8	100	5	5	8
24	Female	40	2	3	5	20	20	1	3	4	20	2	2	5
37	Female	60	4	4	9	12	40	5	4	9	60	4	5	8
36	Female	60	3	5	8	25	40	3	5	10	40	4	4	9
48	Female	60	1	3	8	7	20	1	3	3	20	1	4	6
49	Female	80	2	2	10	28	80	2	1	10	60	2	2	9
54	Female	80	3	5	8	30	40	3	5	7	60	3	5	8
43	Female	80	4	3	8	21	40	4	3	7	40	4	3	7
